# Supplementary material for: Short-Term Blockade of Pro-Inflammatory Alarmin S100A9 Favorably Modulates Left Ventricle Proteome and Related Signaling Pathways Involved in Post-Myocardial Infarction Recovery
Source: Int J Mol Sci. 2022 May 9;23(9):5289. doi: 10.3390/ijms23095289 (PMC9103348; doi:10.3390/ijms23095289)
Supplement: Supplementary file 1 [file ijms-23-05289-s001.zip]

Archive with 1 entries (1 files):
- ijms-1700250-Supplementary Material.pdf
